# Supplementary material for: A Novel In Situ Sol-Gel Synthesis Method for PDMS Composites Reinforced with Silica Nanoparticles
Source: Polymers (Basel). 2024 Apr 17;16(8):1125. doi: 10.3390/polym16081125 (PMC11053487; doi:10.3390/polym16081125)
Supplement: Supplementary file 1 [file polymers-16-01125-s001.zip]

Archive with 1 entries (1 files):
- polymers-2954820-supplementary.pdf
